# Supplementary material for: Development of a Visual Assay for Detection of Viable Cronobacter sakazakii Using RT-PSR and Hydroxynaphthol Blue Indicator
Source: Biology (Basel). 2025 Apr 7;14(4):383. doi: 10.3390/biology14040383 (PMC12024772; doi:10.3390/biology14040383)
Supplement: Supplementary file 1 [file biology-14-00383-s001.zip]

Archive with 1 entries (1 files):
- biology-3514590-supplementary.pdf
